# Supplementary material for: The Effects of Different Cotton Varieties on the Growth and Feeding Preferences of Helicoverpa armigera
Source: Insects. 2025 Jan 24;16(2):115. doi: 10.3390/insects16020115 (PMC11855669; doi:10.3390/insects16020115)
Supplement: Supplementary file 1 [file insects-16-00115-s001.zip]

Archive with 1 entries (1 files):
- insects-3393795-Supplementary.pdf
